# Supplementary material for: A connectomics-based taxonomy of mammals
Source: eLife. 2022 Nov 7;11:e78635. doi: 10.7554/eLife.78635 (PMC9681214; doi:10.7554/eLife.78635)
Supplement: Figure 1—figure supplement 1—source data 1. [file elife-78635-fig1-figsupp1-data1.zip]

Archive with 1 entries (1 files):
- Figure_1_figure_supplement_1.csv
