# Supplementary material for: A connectomics-based taxonomy of mammals
Source: eLife. 2022 Nov 7;11:e78635. doi: 10.7554/eLife.78635 (PMC9681214; doi:10.7554/eLife.78635)
Supplement: Figure 1—figure supplement 1—source data 1. [file elife-78635-fig1-figsupp1-data1.zip › Figure_1_figure_supplement_1.csv]

Id	Order	Species	Name	Filename
1	Cetartiodactyla	Addax Nasomaculatus	Addax	Addax
2	Rodentia	Dasyprocta leporina	Agouti	Agouti1
3	Rodentia	Dasyprocta leporina	Agouti	Agouti2
4	Chiroptera	Artibeus jamaicensis	Artibeus Jamacien	ArtibeusJamacien
5	Chiroptera	Asellia tridens	Asellia	Asellia
6	Carnivora	Amblonyx cinerea	Asian Otter	AsianOtter
7	Primates	Baboon	Baboon	Baboon1
8	Primates	Baboon	Baboon	Baboon2
9	Primates	Baboon	Baboon	Baboon3
10	Primates	Papio hamadryas (Baboon)	Baboon	Baboon4
11	Primates		Baboon	Baboon5
12	Cetartiodactyla		Bactrian Deer	BactrianDeer1
13	Cetartiodactyla		Bactrian Deer	BactrianDeer2
14	Carnivora	Vulpes cana	Blanford Fox	BlanfordFox
15	Rodentia	Spalax ehrenbergi	Blind Mole	BlindMole1
16	Rodentia	Spalax ehrenbergi	Blind Mole	BlindMole2
17	Cetartiodactyla	Tursiops truncatus	Bottle Nose Dolphin	BottleNoseDolphin
18	Primates	Brown Lemur	Brown Lemur	BrownLemur1
19	Primates	Brown Lemur	Brown Lemur	BrownLemur2
20	Primates		Brown Lemur	BrownLemur3
21	Cetartiodactyla	Capra Nubiana	Capra Nubiana	CapraNubiana1
22	Cetartiodactyla	Capra Nubiana	Capra Nubiana	CapraNubiana2
23	Cetartiodactyla	Capra Nubiana	Capra Nubiana	CapraNubiana3
24	Cetartiodactyla	Capra Nubiana	Capra Nubiana	CapraNubiana4
25	Primates	Capuchin	Capuchin	Capuchin1
26	Primates	Capuchin	Capuchin	Capuchin2
27	Primates	Capuchin	Capuchin	Capuchin3
28	Rodentia	Hydrochoerus hydrochaeris	Capybara	Capybara
29	Carnivora		Caracal	Caracal
30	Chiroptera		Carollia Perspicilatta	CarolliaPerspicilatta1
31	Chiroptera		Carollia Perspicilatta	CarolliaPerspicilatta2
32	Carnivora	Felis Catus	Cat	Cat1
33	Carnivora	Felis Catus	Cat	Cat2
34	Carnivora	Felis Catus	Cat	Cat3
35	Carnivora	Felis Catus	Cat	Cat4
36	Carnivora	Felis Catus	Cat	Cat5
37	Carnivora		Cat	Cat6
38	Rodentia		Caucasian Squirrel	CaucasianSquirrel
39	Chiroptera	Chaerephon plicata	Chaerephon Plicata	ChaerephonPlicata
40	Primates	Pan troglodytes (Chimpanzee)	Chimpanzee	Chimpanzee
41	Rodentia	Chinchilla chinchilla	Chinchila	Chinchila
42	Cetartiodactyla	Axis Axis	Chital	Chital1
43	Cetartiodactyla	Axis Axis	Chital	Chital2
44	Primates	Angola Colobus	Colobus	Colobus2
45	Carnivora		Common Fox	CommonFox
46	Cetartiodactyla	Bos taurus	Cow	Cow1
47	Rodentia	Myocastor Coypus	Coypu	Coypu
48	Chiroptera	Cynopterus brachyotis	Cynopterus	Cynopterus
49	Cetartiodactyla	Gazella Gazella	Deer	Deer1
50	Cetartiodactyla	Gazella Gazella	Deer	Deer2
51	Rodentia	Ocotdon degus	Dego	Dego
52	Cetartiodactyla		Dik Dik	DikDik
53	Carnivora	Canis lupus familiaris	Dog	Dog1
54	Carnivora	Canis lupus familiaris	Dog	Dog2
55	Carnivora	Canis lupus familiaris	Dog	Dog3
56	Carnivora	Canis lupus familiaris	Dog	Dog4
57	Carnivora	Canis lupus familiaris	Dog	Dog5
58	Carnivora	Canis lupus familiaris	Dog	Dog6
59	Carnivora	Canis lupus familiaris	Dog	Dog7
60	Perissodactyla	Equus africanus asinus	Donkey	Donkey
61	Chiroptera	Eonycteris spelaea	Eonycteris	Eonycteris1
62	Chiroptera	Eonycteris spelaea	Eonycteris	Eonycteris2
63	Chiroptera	Eptesicus fuscus	Eptesicus	Eptesicus1
64	Chiroptera		Eptesicus	Eptesicus2
65	Cetartiodactyla	Dama Dama	Fallow Deer	FallowDeer1
66	Cetartiodactyla	Dama Dama	Fallow Deer	FallowDeer2
67	Cetartiodactyla	Dama Dama	Fallow Deer	FallowDeer3
68	Carnivora	Vulpes zerda	Fennek Fox	FennekFox
69	Carnivora	Mustela putorius furo	Ferret	Ferret1
70	Carnivora	Mustela putorius furo	Ferret	Ferret2
71	Carnivora	Mustela putorius furo	Ferret	Ferret3
72	Carnivora	Mustela putorius furo	Ferret	Ferret4
73	Chiroptera	Rousettus aegyptiacus	Fruit Bat	FruitBat1
74	Chiroptera	Rousettus aegyptiacus	Fruit Bat	FruitBat2
75	Chiroptera	Rousettus aegyptiacus	Fruit Bat	FruitBat3
76	Chiroptera	Rousettus aegyptiacus	Fruit Bat	FruitBat4
77	Chiroptera	Rousettus aegyptiacus	Fruit Bat	FruitBat5
78	Rodentia	Psammomys obesus	Gerbil	Gerbil
79	Cetartiodactyla	Giraffa camelopardalis	Giraffe	Giraffe1
80	Cetartiodactyla	Giraffa camelopardalis	Giraffe	Giraffe2
81	Cetartiodactyla	Giraffa camelopardalis	Giraffe	Giraffe3
82	Cetartiodactyla	Capra aegagrus hircus	Goat	Goat1
83	Cetartiodactyla	Capra aegagrus hircus	Goat	Goat2
84	Cetartiodactyla	Capra aegagrus hircus	Goat	Goat3
85	Rodentia	Acomys russatus	Golden Spiny Mouse	GoldenSpinyMouse
86	Primates	Gorilla gorilla	Gorilla	Gorilla
87	Primates	Green Monkey	Green Monkey	GreenMonkey1
88	Primates		Green Monkey	GreenMonkey2
89	Carnivora	Ursus arctos isabellinus	Himalian Bear	HimalianBear
90	Chiroptera	Hipposideros armiger	Hipp Armiger	HippArmiger
91	Carnivora	Mellivora capensis	Honey Badger	HoneyBadger
92	Perissodactyla	Equus ferus caballus	Horse	Horse1
93	Perissodactyla	Equus ferus caballus	Horse	Horse2
94	Primates		Howler Monkey	HowlerMonkey1
95	Primates		Howler Monkey	HowlerMonkey2
96	Carnivora	Hyaena hyaena	Hyaena	Hyaena1
97	Carnivora	Hyaena hyaena	Hyaena	Hyaena2
98	Cetartiodactyla	Hyelaphus porcinus	Ind Hog Deer	IndHogDeer
99	Carnivora	Felis chaus	Jungle Cat	JungleCat
100	Cetartiodactyla		Lama	Lama1
101	Cetartiodactyla		Lama	Lama2
102	Primates	Lemur Catta	Lemur Catta	LemurCatta1
103	Primates	Lemur Catta	Lemur Catta	LemurCatta2
104	Carnivora		Leopard	Leopard1
105	Carnivora		Leopard	Leopard2
106	Carnivora	Lycaon pictus	Lycaon	Lycaon1
107	Carnivora	Lycaon pictus	Lycaon	Lycaon2
108	Carnivora	Lycaon pictus	Lycaon	Lycaon3
109	Primates	Crab-Eating Macaque	Macaque	Macaque1
110	Primates	Crab-Eating Macaque	Macaque	Macaque10
111	Primates	Crab-Eating Macaque	Macaque	Macaque2
112	Primates	Crab-Eating Macaque	Macaque	Macaque3
113	Primates	Crab-Eating Macaque	Macaque	Macaque4
114	Primates	Crab-Eating Macaque	Macaque	Macaque5
115	Primates	Crab-Eating Macaque	Macaque	Macaque7
116	Primates	Crab-Eating Macaque	Macaque	Macaque9
117	Primates	Black Macaque	Macaque Black	MacaqueBlack
118	Primates		Macaque Lion Tail	MacaqueLionTail
119	Primates	Pig Tailed Macaque	Macaque P T	MacaquePT
120	Primates	Mandrill	Mandrill	Mandrill1
121	Primates	Mandrill	Mandrill	Mandrill2
122	Primates	Mangabey	Mangebi	Mangebi
123	Rodentia	D. Salinociola	Mara	Mara
124	Primates	Cebuella pygmaea (Pygmy marmoset)	Marmoset	Marmoset
125	Carnivora	Suricata suricata	Meerkat	Meerkat1
126	Carnivora	Suricata suricata	Meerkat	Meerkat2
127	Carnivora	Suricata suricata	Meerkat	Meerkat3
128	Carnivora	Suricata suricata	Meerkat	Meerkat4
129	Carnivora	Suricata suricata	Meerkat	Meerkat5
130	Rodentia	Meriones tristrami	Merion	Merion
131	Chiroptera	Miniopterus schreibersii	Miniopterus Schreibersii	MiniopterusSchreibersii1
132	Carnivora	Herpestes ichneumon	Mongoose	Mongoose
133	Rodentia	Mus musculus	Mouse	Mouse
134	Chiroptera	Myotis emarginatus	Myotis Emargenitus	MyotisEmargenitus
135	Chiroptera	Myotis myotis	Myotis Myotis	MyotisMyotis
136	Chiroptera	Myotis Vivesi	Myotis Vivesi	MyotisVivesi1
137	Carnivora	Nasua nasua	Nasua	Nasua1
138	Carnivora	Nasua nasua	Nasua	Nasua2
139	Carnivora	Nasua nasua	Nasua	Nasua3
140	Perissodactyla	Equus hemionus	Onager	Onager
141	Primates	Pongo borneo	Orangutan	Orangutan1
142	Primates	Pongo borneo	Orangutan	Orangutan2
143	Primates		Orangutan	Orangutan3
144	Cetartiodactyla	Oryx leucoryx	Oryx	Oryx1
145	Cetartiodactyla	Oryx Gazella	Oryx	Oryx2
146	Cetartiodactyla	Oryx Gazella	Oryx	Oryx3
147	Carnivora	Lutra lutra	Otter	Otter1
148	Carnivora	Lutra lutra	Otter	Otter2
149	Carnivora	Lutra lutra	Otter	Otter3
150	Rodentia	Funambulus palmarum	Palm Squirrel	PalmSquirrel
151	Cetartiodactyla	Pecari	Pecari	Pecari1
152	Cetartiodactyla	Pecari	Pecari	Pecari2
153	Chiroptera	Pipistrellus kuhlii	Pkuhlii	Pkuhlii2
154	Chiroptera	Pipistrellus kuhlii	Pkuhlii	Pkuhlii3
155	Cetartiodactyla	Sus Scrofa	Porcine	Porcine1
156	Cetartiodactyla	Sus Scrofa	Porcine	Porcine2
157	Rodentia	Hystrix Indica	Porcupine	Porcupine1
158	Rodentia	Hystrix Indica	Porcupine	Porcupine2
159	Rodentia	Cynomys ludovicianus	Prairie Dog	PrairieDog
160	Chiroptera	Pteropus lylei	Pteropus Lylei	PteropusLylei
161	Rodentia	Rattus norvegicus	Rat	Rat1
162	Rodentia	Rattus norvegicus	Rat	Rat2
163	Rodentia	Rattus norvegicus	Rat	Rat3
164	Rodentia	Rattus norvegicus	Rat	Rat4
165	Rodentia	Rattus norvegicus	Rat	Rat5
166	Rodentia	Rattus norvegicus	Rat	Rat6
167	Carnivora	Ailurus fulgens	Red Panda	RedPanda
168	Chiroptera	Rhinolophus ferrumequinum	Rhinolophus	Rhinolophus
169	Chiroptera	Rhinopoma hardwickii	Rhinopoma	Rhinopoma
170	Carnivora	Felis margarita	Sand Cat	SandCat1
171	Carnivora	Felis margarita	Sand Cat	SandCat2
172	Cetartiodactyla	Ovis aries	Sheep	Sheep
173	Primates		Siamang	Siamang1
174	Rodentia	Cavia porcellus	Skinny Pig	SkinnyPig
175	Rodentia	Acomys cahirinus	Spiny Mouse	SpinyMouse
176	Primates	Saimiri sciureus	Squirrel Monkey	SquirrelMonkey1
177	Cetartiodactyla	Stenella coeruleoalba	Stripped Dolphin	StrippedDolphin1
178	Cetartiodactyla	Stenella coeruleoalba	Stripped Dolphin	StrippedDolphin2
179	Chiroptera	Sturnira lilium	Sturnira Lilium	SturniraLilium
180	Chiroptera	Tadarida teniotis	Tadarida Teniotis	TadaridaTeniotis1
181	Chiroptera	Tadarida teniotis	Tadarida Teniotis	TadaridaTeniotis2
182	Primates	Saguinus oedipus	Tamarin Cotton Top	TamarinCottonTop1
183	Primates	Saguinus oedipus	Tamarin Cotton Top	TamarinCottonTop2
184	Primates	Emperor Tamarin	Tamarin Emperor	TamarinEmperor1
185	Primates	Emperor Tamarin	Tamarin Emperor	TamarinEmperor2
186	Primates	Golden Handed Tamarin	Tamarin Golden Hands	TamarinGoldenHands
187	Perissodactyla	nan	Tapir	Tapir1
188	Perissodactyla		Tapir	Tapir2
189	Cetartiodactyla	Eudorcas thomosonii	Thomson Gazelle	ThomsonGazelle
190	Carnivora		Tiger	Tiger
191	Chiroptera	Desmodus rotundus	Vampire Bat	VampireBat1
192	Chiroptera	Desmodus rotundus	Vampire Bat	VampireBat2
193	Primates	Vervet	Vervet	Vervet
194	Rodentia	Microfus arvalis	Vole	Vole
195	Cetartiodactyla	Sus Scrofa	Wild Boar	WildBoar1
196	Cetartiodactyla	Sus Scrofa	Wild Boar	WildBoar2
197	Cetartiodactyla	Wilderbeest	Wilderbeest	Wilderbeest
198	Rodentia	Rattus norvegicus	Wild Rat	WildRat1
199	Rodentia		Wild Rat	WildRat2
200	Carnivora	Canis lupus	Wolf	Wolf1
201	Carnivora	Canis lupus	Wolf	Wolf2
202	Carnivora	Canis lupus	Wolf	Wolf3
203	Perissodactyla	Equus zebra	Zebra	Zebra
